# Supplementary material for: Hypoxic Human Microglia Promote Angiogenesis Through Extracellular Vesicle Release
Source: Int J Mol Sci. 2024 Nov 21;25(23):12508. doi: 10.3390/ijms252312508 (PMC11641038; doi:10.3390/ijms252312508)
Supplement: Supplementary file 1 [file ijms-25-12508-s001.zip]

Archive with 1 entries (1 files):
- ijms-3334242-supplementary.pdf
